# Supplementary material for: Silicon Wafer CMP Slurry Using a Hydrolysis Reaction Accelerator with an Amine Functional Group Remarkably Enhances Polishing Rate
Source: Nanomaterials (Basel). 2022 Nov 4;12(21):3893. doi: 10.3390/nano12213893 (PMC9656662; doi:10.3390/nano12213893)
Supplement: Supplementary file 1 [file nanomaterials-12-03893-s001.zip]

Archive with 1 entries (1 files):
- nanomaterials-1993560-supplementary.pdf
